# Supplementary material for: Impact of Non-Floral Sugar Sources and Feeding Protocols on the Longevity, Reproduction, and Parasitism of Mastrus ridens (Hymenoptera: Ichneumonidae)
Source: Insects. 2026 Jul 3;17(7):693. doi: 10.3390/insects17070693 (PMC13411347; doi:10.3390/insects17070693)
Supplement: Supplementary file 1 [file insects-17-00693-s001.zip]

Archive with 1 entries (1 files):
- insects-4379576-supplementary.pdf
